# Supplementary material for: Reproductive Outcomes in Young Breast Cancer Survivors Treated (15–39) in Ontario, Canada
Source: Curr Oncol. 2022 Nov 12;29(11):8591–9. doi: 10.3390/curroncol29110677 (PMC9689574; doi:10.3390/curroncol29110677)
Supplement: Supplementary file 1 [file curroncol-29-00677-s001.zip]

Archive with 1 entries (1 files):
- curroncol-1952075-supplementary.pdf
